# Supplementary material for: Open-source, 3D-printed Peristaltic Pumps for Small Volume Point-of-Care Liquid Handling
Source: Sci Rep. 2020 Jan 31;10:1543. doi: 10.1038/s41598-020-58246-6 (PMC6994627; doi:10.1038/s41598-020-58246-6)
Supplement: Supplementary file 2 — Dataset 1. [file 41598_2020_58246_MOESM2_ESM.zip]

Archive with 14 entries (13 files):
- 3D STL files/
- 3D STL files/1 gear box base.stl
- 3D STL files/10 electronics lid.stl
- 3D STL files/11 electronics case.stl
- 3D STL files/2 small gear with shelf.stl
- 3D STL files/3 stacked gear.stl
- 3D STL files/4 gear box upper case.stl
- 3D STL files/5 large gear.stl
- 3D STL files/6 peristaltic pump stator.stl
- 3D STL files/6.1 peristaltic pump stator 3mm.stl
- 3D STL files/7 peristaltic pump lid.stl
- 3D STL files/7.1 peristaltic pump lid 3mm.stl
- 3D STL files/8 peristaltic pump clamp.stl
- 3D STL files/9 peristaltic pump rotor.stl
